# Supplementary material for: Bibliometric analysis of traditional Chinese medicine for viral infections through immune modulation (2015–2025)
Source: Front Immunol. 2025 Sep 26;16:1647900. doi: 10.3389/fimmu.2025.1647900 (PMC12510926; doi:10.3389/fimmu.2025.1647900)
Supplement: Supplementary file 2 [file Table2.xlsx]

## Sheet: Sheet1
Sources	Articles
FRONTIERS IN IMMUNOLOGY	116
FISH & SHELLFISH IMMUNOLOGY	66
PLOS ONE	59
VIRUSES-BASEL	58
JOURNAL OF VIROLOGY	57
FRONTIERS IN PHARMACOLOGY	56
SCIENTIFIC REPORTS	48
INTERNATIONAL JOURNAL OF MOLECULAR SCIENCES	47
FRONTIERS IN MICROBIOLOGY	40
PLOS PATHOGENS	35
VACCINE	35
AQUACULTURE	33
JOURNAL OF ETHNOPHARMACOLOGY	31
VACCINES	31
COCHRANE DATABASE OF SYSTEMATIC REVIEWS	27
INTERNATIONAL JOURNAL OF BIOLOGICAL MACROMOLECULES	27
MOLECULES	27
HELIYON	26
POULTRY SCIENCE	25
FRONTIERS IN VETERINARY SCIENCE	22
VIROLOGY JOURNAL	22
BIOMEDICINE & PHARMACOTHERAPY	21
INTERNATIONAL IMMUNOPHARMACOLOGY	21
JOURNAL OF IMMUNOLOGY	21
MEDICINE	21
MICROBIAL PATHOGENESIS	21
PHYTOMEDICINE	20
AQUACULTURE INTERNATIONAL	19
BMC INFECTIOUS DISEASES	18
FRONTIERS IN CELLULAR AND INFECTION MICROBIOLOGY	18
ANIMALS	17
EVIDENCE-BASED COMPLEMENTARY AND ALTERNATIVE MEDICINE	17
NUTRIENTS	17
PATHOGENS	17
VIRUS RESEARCH	17
JOURNAL OF MEDICAL VIROLOGY	16
DEVELOPMENTAL AND COMPARATIVE IMMUNOLOGY	15
VETERINARY MICROBIOLOGY	15
PHYTOTHERAPY RESEARCH	14
FRONTIERS IN MEDICINE	13
CURRENT PHARMACEUTICAL DESIGN	12
PLOS NEGLECTED TROPICAL DISEASES	12
NATURE COMMUNICATIONS	11
ANTIVIRAL RESEARCH	10
APPLIED SCIENCES-BASEL	10
AQUACULTURE RESEARCH	10
BMC VETERINARY RESEARCH	10
CELLS	10
JOURNAL OF ALLERGY AND CLINICAL IMMUNOLOGY	10
JOURNAL OF INFECTIOUS DISEASES	10
VIRAL IMMUNOLOGY	10
AMERICAN JOURNAL OF CHINESE MEDICINE	9
BMC COMPLEMENTARY AND ALTERNATIVE MEDICINE	9
CLINICAL INFECTIOUS DISEASES	9
FRONTIERS IN GENETICS	9
FRONTIERS IN PLANT SCIENCE	9
JOURNAL OF BIOLOGICAL CHEMISTRY	9
JOURNAL OF BIOMOLECULAR STRUCTURE & DYNAMICS	9
MICROORGANISMS	9
PHARMACEUTICALS	9
PHARMACOLOGICAL RESEARCH	9
ARCHIVES OF VIROLOGY	8
CHINESE MEDICINE	8
FRONTIERS IN PUBLIC HEALTH	8
JOURNAL OF GENERAL VIROLOGY	8
JOURNAL OF VIROLOGICAL METHODS	8
MBIO	8
REVIEWS IN MEDICAL VIROLOGY	8
AIDS	7
AIDS RESEARCH AND HUMAN RETROVIRUSES	7
BIOMEDICINES	7
BMJ OPEN	7
FRONTIERS IN ONCOLOGY	7
JOURNAL OF INFECTION AND PUBLIC HEALTH	7
MARINE DRUGS	7
MICROBIOLOGY SPECTRUM	7
NUCLEIC ACIDS RESEARCH	7
PHARMACEUTICS	7
RESEARCH IN VETERINARY SCIENCE	7
VIROLOGY	7
ACS OMEGA	6
ANTIBIOTICS-BASEL	6
APPLIED MICROBIOLOGY AND BIOTECHNOLOGY	6
BMC COMPLEMENTARY MEDICINE AND THERAPIES	6
EXPERT REVIEW OF VACCINES	6
INTERNATIONAL JOURNAL OF ENVIRONMENTAL RESEARCH AND PUBLIC HEALTH	6
ITALIAN JOURNAL OF ANIMAL SCIENCE	6
JOURNAL OF ANIMAL SCIENCE	6
JOURNAL OF FUNCTIONAL FOODS	6
JOURNAL OF GINSENG RESEARCH	6
JOURNAL OF IMMUNOLOGY RESEARCH	6
JOURNAL OF LEUKOCYTE BIOLOGY	6
JOURNAL OF MEDICINAL FOOD	6
JOURNAL OF TRADITIONAL CHINESE MEDICINE	6
OPEN FORUM INFECTIOUS DISEASES	6
PHARMACEUTICAL BIOLOGY	6
SOUTH AFRICAN JOURNAL OF ANIMAL SCIENCE	6
TRENDS IN FOOD SCIENCE & TECHNOLOGY	6
VETERINARY SCIENCES	6
WORLDS POULTRY SCIENCE JOURNAL	6
ALLERGY	5
BIOMED RESEARCH INTERNATIONAL	5
BMC GENOMICS	5
CANCERS	5
CARBOHYDRATE POLYMERS	5
CELL REPORTS	5
EUROPEAN JOURNAL OF PHARMACEUTICS AND BIOPHARMACEUTICS	5
FRONTIERS IN CELL AND DEVELOPMENTAL BIOLOGY	5
HUMAN VACCINES & IMMUNOTHERAPEUTICS	5
IEEE ACCESS	5
IMMUNOLOGY LETTERS	5
INDIAN JOURNAL OF TRADITIONAL KNOWLEDGE	5
INFECTION GENETICS AND EVOLUTION	5
JOURNAL OF CLINICAL MEDICINE	5
JOURNAL OF HERBAL MEDICINE	5
JOURNAL OF MICROBIOLOGY	5
JOURNAL OF THE SCIENCE OF FOOD AND AGRICULTURE	5
JOURNAL OF THE WORLD AQUACULTURE SOCIETY	5
JOURNAL OF TRADITIONAL AND COMPLEMENTARY MEDICINE	5
LIFE-BASEL	5
MEDICAL HYPOTHESES	5
PLOS COMPUTATIONAL BIOLOGY	5
PROCEEDINGS OF THE NATIONAL ACADEMY OF SCIENCES OF THE UNITED STATES OF AMERICA	5
RETROVIROLOGY	5
VETERINARY MEDICINE AND SCIENCE	5
VETERINARY RESEARCH	5
ACTA TROPICA	4
ACTA VIROLOGICA	4
ADVANCED SCIENCE	4
AFRICAN HEALTH SCIENCES	4
AQUACULTURE REPORTS	4
BIOTECHNOLOGY & BIOTECHNOLOGICAL EQUIPMENT	4
BMC BIOINFORMATICS	4
BMC IMMUNOLOGY	4
BMC MEDICINE	4
CHINESE JOURNAL OF NATURAL MEDICINES	4
CLINICAL LABORATORY	4
CURRENT HIV RESEARCH	4
EBIOMEDICINE	4
EMBO JOURNAL	4
ENVIRONMENTAL SCIENCE AND POLLUTION RESEARCH	4
EUROPEAN JOURNAL OF INTEGRATIVE MEDICINE	4
EUROPEAN JOURNAL OF MEDICAL RESEARCH	4
EUROPEAN REVIEW FOR MEDICAL AND PHARMACOLOGICAL SCIENCES	4
EXPERIMENTAL AND MOLECULAR MEDICINE	4
EXPERIMENTAL AND THERAPEUTIC MEDICINE	4
FASEB JOURNAL	4
FOOD SCIENCE & NUTRITION	4
GENES	4
HEPATITIS MONTHLY	4
INFECTIOUS AGENTS AND CANCER	4
INFLAMMOPHARMACOLOGY	4
INTERNATIONAL JOURNAL OF INFECTIOUS DISEASES	4
IRANIAN JOURNAL OF ALLERGY ASTHMA AND IMMUNOLOGY	4
IRANIAN JOURNAL OF FISHERIES SCIENCES	4
JAIDS-JOURNAL OF ACQUIRED IMMUNE DEFICIENCY SYNDROMES	4
JCI INSIGHT	4
JOURNAL OF BIOLOGICAL REGULATORS AND HOMEOSTATIC AGENTS	4
JOURNAL OF BIOMEDICAL SCIENCE	4
JOURNAL OF CELL SCIENCE	4
JOURNAL OF CLINICAL INVESTIGATION	4
JOURNAL OF CLINICAL VIROLOGY	4
JOURNAL OF EXPERIMENTAL MEDICINE	4
JOURNAL OF FOOD BIOCHEMISTRY	4
JOURNAL OF INNATE IMMUNITY	4
JOURNAL OF MOLECULAR BIOLOGY	4
JOURNAL OF NEUROVIROLOGY	4
JOURNAL OF THE HELLENIC VETERINARY MEDICAL SOCIETY	4
JOURNAL OF TRANSLATIONAL MEDICINE	4
JOURNAL OF VETERINARY MEDICAL SCIENCE	4
JUNDISHAPUR JOURNAL OF MICROBIOLOGY	4
MINI-REVIEWS IN MEDICINAL CHEMISTRY	4
MOLECULAR MEDICINE REPORTS	4
MSYSTEMS	4
MUCOSAL IMMUNOLOGY	4
MULTIPLE SCLEROSIS AND RELATED DISORDERS	4
NATURAL PRODUCT COMMUNICATIONS	4
PAKISTAN JOURNAL OF ZOOLOGY	4
PLANTS-BASEL	4
RESPIRATORY RESEARCH	4
REVIEWS IN AQUACULTURE	4
SCIENCE TRANSLATIONAL MEDICINE	4
SOUTH AFRICAN JOURNAL OF BOTANY	4
TROPICAL ANIMAL HEALTH AND PRODUCTION	4
VIRUS GENES	4
WORLD JOURNAL OF GASTROENTEROLOGY	4
3 BIOTECH	3
ACS BIOMATERIALS SCIENCE & ENGINEERING	3
ACS INFECTIOUS DISEASES	3
ACTA PHARMACEUTICA SINICA B	3
ACTA SCIENTIAE VETERINARIAE	3
ADVANCED THERAPEUTICS	3
AMERICAN JOURNAL OF RESPIRATORY CELL AND MOLECULAR BIOLOGY	3
ANIMAL	3
ANIMAL BIOTECHNOLOGY	3
ANNALS OF ANIMAL SCIENCE	3
ANNALS OF NEUROLOGY	3
ANNALS OF TRANSLATIONAL MEDICINE	3
AVIAN PATHOLOGY	3
BIOMOLECULES	3
BMC PLANT BIOLOGY	3
BRITISH POULTRY SCIENCE	3
CANADIAN JOURNAL OF INFECTIOUS DISEASES & MEDICAL MICROBIOLOGY	3
COMPARATIVE IMMUNOLOGY MICROBIOLOGY AND INFECTIOUS DISEASES	3
COMPUTERS IN BIOLOGY AND MEDICINE	3
CYTOKINE	3
DRUG DESIGN DEVELOPMENT AND THERAPY	3
ELIFE	3
EUROPEAN JOURNAL OF MEDICINAL CHEMISTRY	3
EUROPEAN JOURNAL OF PHARMACOLOGY	3
EXPERIMENTAL AND CLINICAL TRANSPLANTATION	3
EXPERIMENTAL BIOLOGY AND MEDICINE	3
FISHES	3
FOOD AND AGRICULTURAL IMMUNOLOGY	3
FOOD BIOSCIENCE	3
FRONTIERS IN MOLECULAR BIOSCIENCES	3
FRONTIERS IN NUTRITION	3
HUMAN IMMUNOLOGY	3
IMMUNITY INFLAMMATION AND DISEASE	3
IMMUNOBIOLOGY	3
INDIAN JOURNAL OF ANIMAL RESEARCH	3
INDIAN JOURNAL OF PHARMACEUTICAL EDUCATION AND RESEARCH	3
INFECTIOUS DISEASES OF POVERTY	3
INFLUENZA AND OTHER RESPIRATORY VIRUSES	3
INNATE IMMUNITY	3
INTEGRATIVE MEDICINE RESEARCH	3
INTERNATIONAL JOURNAL OF BIOLOGICAL SCIENCES	3
IRANIAN JOURNAL OF BASIC MEDICAL SCIENCES	3
IRANIAN RED CRESCENT MEDICAL JOURNAL	3
ISCIENCE	3
ISRAELI JOURNAL OF AQUACULTURE-BAMIDGEH	3
JOURNAL FOR IMMUNOTHERAPY OF CANCER	3
JOURNAL OF ANIMAL PHYSIOLOGY AND ANIMAL NUTRITION	3
JOURNAL OF CANCER	3
JOURNAL OF CLINICAL IMMUNOLOGY	3
JOURNAL OF CONTROLLED RELEASE	3
JOURNAL OF DRUG DELIVERY SCIENCE AND TECHNOLOGY	3
JOURNAL OF FISH DISEASES	3
JOURNAL OF HEPATOLOGY	3
JOURNAL OF IMMUNOLOGICAL METHODS	3
JOURNAL OF INTEGRATIVE MEDICINE-JIM	3
JOURNAL OF INTERFERON AND CYTOKINE RESEARCH	3
JOURNAL OF MICROBIOLOGY AND BIOTECHNOLOGY	3
JOURNAL OF NEUROINFLAMMATION	3
JOURNAL OF PROTEOME RESEARCH	3
JOURNAL OF TRAVEL MEDICINE	3
JOURNAL OF VETERINARY SCIENCE	3
JOVE-JOURNAL OF VISUALIZED EXPERIMENTS	3
LANCET INFECTIOUS DISEASES	3
MEDIATORS OF INFLAMMATION	3
MEMORIAS DO INSTITUTO OSWALDO CRUZ	3
MICROBES AND INFECTION	3
MICROBIOLOGY AND IMMUNOLOGY	3
MOLECULAR BIOLOGY REPORTS	3
NAUNYN-SCHMIEDEBERGS ARCHIVES OF PHARMACOLOGY	3
NEUROLOGY	3
NEUROLOGY-NEUROIMMUNOLOGY & NEUROINFLAMMATION	3
NPJ VACCINES	3
PAKISTAN JOURNAL OF PHARMACEUTICAL SCIENCES	3
PAKISTAN VETERINARY JOURNAL	3
PARASITES & VECTORS	3
PREVENTIVE VETERINARY MEDICINE	3
PROTEIN EXPRESSION AND PURIFICATION	3
REVISTA DA SOCIEDADE BRASILEIRA DE MEDICINA TROPICAL	3
RNA	3
SAUDI JOURNAL OF BIOLOGICAL SCIENCES	3
SUSTAINABILITY	3
TRANSBOUNDARY AND EMERGING DISEASES	3
TRANSPLANT IMMUNOLOGY	3
VECTOR-BORNE AND ZOONOTIC DISEASES	3
VETERINARIA ITALIANA	3
VETERINARY IMMUNOLOGY AND IMMUNOPATHOLOGY	3
WILEY INTERDISCIPLINARY REVIEWS-RNA	3
ACS NANO	2
ACTA BIOCHIMICA ET BIOPHYSICA SINICA	2
ACTA PHARMACOLOGICA SINICA	2
ADVANCED HEALTHCARE MATERIALS	2
AMB EXPRESS	2
AMERICAN JOURNAL OF RESPIRATORY AND CRITICAL CARE MEDICINE	2
AMERICAN JOURNAL OF SURGICAL PATHOLOGY	2
ANATOMIA HISTOLOGIA EMBRYOLOGIA	2
ANIMAL FEED SCIENCE AND TECHNOLOGY	2
ANNALS OF CLINICAL AND LABORATORY SCIENCE	2
ANTIMICROBIAL AGENTS AND CHEMOTHERAPY	2
APPLIED BIOCHEMISTRY AND BIOTECHNOLOGY	2
APPLIED BIOCHEMISTRY AND MICROBIOLOGY	2
ARCHIVES OF INSECT BIOCHEMISTRY AND PHYSIOLOGY	2
ARCHIVES OF MEDICAL SCIENCE	2
ARTHRITIS CARE & RESEARCH	2
AVIAN DISEASES	2
BIOCHEMISTRY	2
BIOLOGICAL & PHARMACEUTICAL BULLETIN	2
BIOMATERIALS	2
BIOMEDICA	2
BIOMEDICAL JOURNAL	2
BIOORGANIC CHEMISTRY	2
BIOSCIENCE BIOTECHNOLOGY AND BIOCHEMISTRY	2
BIOTECHNOLOGY AND BIOENGINEERING	2
BIOTECHNOLOGY LETTERS	2
BLOOD	2
BMC MEDICAL GENOMICS	2
BMC PEDIATRICS	2
BRAZILIAN JOURNAL OF MICROBIOLOGY	2
BRAZILIAN JOURNAL OF POULTRY SCIENCE	2
BRIEFINGS IN BIOINFORMATICS	2
CANCER MANAGEMENT AND RESEARCH	2
CELL AND BIOSCIENCE	2
CELLULAR & MOLECULAR IMMUNOLOGY	2
CELLULAR AND MOLECULAR BIOLOGY	2
CELLULAR AND MOLECULAR LIFE SCIENCES	2
CELLULAR IMMUNOLOGY	2
CHEMBIOCHEM	2
CHILDREN-BASEL	2
CHINESE MEDICAL JOURNAL	2
CIENCIA RURAL	2
CIRCULATION RESEARCH	2
CLINICA CHIMICA ACTA	2
CLINICAL AND EXPERIMENTAL ALLERGY	2
CLINICAL AND EXPERIMENTAL DERMATOLOGY	2
CLINICAL AND EXPERIMENTAL PHARMACOLOGY AND PHYSIOLOGY	2
CLINICAL IMMUNOLOGY	2
CLINICAL TRANSPLANTATION	2
COMBINATORIAL CHEMISTRY & HIGH THROUGHPUT SCREENING	2
COMPUTATIONAL BIOLOGY AND CHEMISTRY	2
CRITICAL REVIEWS IN IMMUNOLOGY	2
CURRENT OPINION IN ALLERGY AND CLINICAL IMMUNOLOGY	2
CURRENT OPINION IN NEUROLOGY	2
CURRENT TOPICS IN MEDICINAL CHEMISTRY	2
CYTOKINE & GROWTH FACTOR REVIEWS	2
CYTOMETRY PART A	2
DEVELOPMENTAL NEUROBIOLOGY	2
DIAGNOSTICS	2
DISCOVERY MEDICINE	2
DISEASES OF AQUATIC ORGANISMS	2
DRUG DELIVERY AND TRANSLATIONAL RESEARCH	2
DRUG DEVELOPMENT AND INDUSTRIAL PHARMACY	2
EMERGING MICROBES & INFECTIONS	2
ENDOCRINE METABOLIC & IMMUNE DISORDERS-DRUG TARGETS	2
ENGINEERING	2
ENVIRONMENTAL MICROBIOLOGY	2
EXPERT REVIEW OF ANTI-INFECTIVE THERAPY	2
EXPERT REVIEW OF CLINICAL IMMUNOLOGY	2
EXPERT REVIEW OF RESPIRATORY MEDICINE	2
FOOD & FUNCTION	2
FRESENIUS ENVIRONMENTAL BULLETIN	2
FRONTIERS IN PEDIATRICS	2
FUTURE VIROLOGY	2
GELS	2
GENOME MEDICINE	2
GENOMICS	2
HUMAN GENE THERAPY	2
IEEE-ACM TRANSACTIONS ON COMPUTATIONAL BIOLOGY AND BIOINFORMATICS	2
IMMUNE NETWORK	2
IMMUNITY	2
IMMUNOLOGICAL INVESTIGATIONS	2
IMMUNOLOGICAL REVIEWS	2
IMMUNOLOGY	2
IMMUNOPHARMACOLOGY AND IMMUNOTOXICOLOGY	2
INDIAN JOURNAL OF ANIMAL SCIENCES	2
INDUSTRIAL CROPS AND PRODUCTS	2
INFECTION AND DRUG RESISTANCE	2
INTERNATIONAL JOURNAL OF BIOMETEOROLOGY	2
INTERNATIONAL JOURNAL OF CHRONIC OBSTRUCTIVE PULMONARY DISEASE	2
INTERNATIONAL JOURNAL OF GYNECOLOGY & OBSTETRICS	2
INTERNATIONAL JOURNAL OF MEDICINAL MUSHROOMS	2
INTERNATIONAL JOURNAL OF NANOMEDICINE	2
INTERNATIONAL JOURNAL OF PHARMACOLOGY	2
INTERNATIONAL JOURNAL OF STD & AIDS	2
INTERNATIONAL JOURNAL OF TUBERCULOSIS AND LUNG DISEASE	2
IRANIAN JOURNAL OF VETERINARY RESEARCH	2
ITALIAN JOURNAL OF PEDIATRICS	2
IUBMB LIFE	2
JAMA NETWORK OPEN	2
JAPANESE JOURNAL OF INFECTIOUS DISEASES	2
JOURNAL OF AEROSOL MEDICINE AND PULMONARY DRUG DELIVERY	2
JOURNAL OF AFFECTIVE DISORDERS	2
JOURNAL OF ALZHEIMERS DISEASE	2
JOURNAL OF ANIMAL SCIENCE AND BIOTECHNOLOGY	2
JOURNAL OF APPLIED ANIMAL RESEARCH	2
JOURNAL OF APPLIED MICROBIOLOGY	2
JOURNAL OF APPLIED POULTRY RESEARCH	2
JOURNAL OF CHROMATOGRAPHY B-ANALYTICAL TECHNOLOGIES IN THE BIOMEDICAL AND LIFE SCIENCES	2
JOURNAL OF CLINICAL MICROBIOLOGY	2
JOURNAL OF DERMATOLOGY	2
JOURNAL OF FOOD MEASUREMENT AND CHARACTERIZATION	2
JOURNAL OF FUNGI	2
JOURNAL OF GENE MEDICINE	2
JOURNAL OF HEALTHCARE ENGINEERING	2
JOURNAL OF INFECTION	2
JOURNAL OF INFLAMMATION RESEARCH	2
JOURNAL OF INSECT PHYSIOLOGY	2
JOURNAL OF MEDICAL MICROBIOLOGY	2
JOURNAL OF NATURAL MEDICINES	2
JOURNAL OF NEUROLOGY	2
JOURNAL OF NEUROLOGY NEUROSURGERY AND PSYCHIATRY	2
JOURNAL OF PHARMACY AND PHARMACOLOGY	2
JOURNAL OF PHOTOCHEMISTRY AND PHOTOBIOLOGY B-BIOLOGY	2
JOURNAL OF PROTEOMICS	2
JOURNAL OF SEPARATION SCIENCE	2
JOURNAL OF THE INDIAN CHEMICAL SOCIETY	2
JOURNAL OF THORACIC DISEASE	2
JOURNAL OF TROPICAL MEDICINE	2
JOURNAL OF VIRAL HEPATITIS	2
JOURNAL OF ZHEJIANG UNIVERSITY-SCIENCE B	2
LARYNGOSCOPE	2
LATIN AMERICAN JOURNAL OF AQUATIC RESEARCH	2
LIFE SCIENCES	2
LIVER INTERNATIONAL	2
LIVESTOCK SCIENCE	2
MARINE BIOTECHNOLOGY	2
MATHEMATICAL BIOSCIENCES AND ENGINEERING	2
MATHEMATICAL METHODS IN THE APPLIED SCIENCES	2
MEDICAL & BIOLOGICAL ENGINEERING & COMPUTING	2
MEDICINAL CHEMISTRY RESEARCH	2
MEDITERRANEAN JOURNAL OF HEMATOLOGY AND INFECTIOUS DISEASES	2
MICROBIAL CELL FACTORIES	2
MOLECULAR BIOTECHNOLOGY	2
MOLECULAR CELL	2
MOLECULAR PHARMACEUTICS	2
MOLECULAR PLANT-MICROBE INTERACTIONS	2
NANO TODAY	2
NANOMEDICINE-NANOTECHNOLOGY BIOLOGY AND MEDICINE	2
NATURE IMMUNOLOGY	2
NATURE REVIEWS IMMUNOLOGY	2
OMICS-A JOURNAL OF INTEGRATIVE BIOLOGY	2
ONCOIMMUNOLOGY	2
ONCOTARGET	2
OPEN BIOLOGY	2
PAKISTAN JOURNAL OF BOTANY	2
PARASITOLOGY INTERNATIONAL	2
PEERJ COMPUTER SCIENCE	2
PESQUISA VETERINARIA BRASILEIRA	2
PESTICIDE BIOCHEMISTRY AND PHYSIOLOGY	2
PHARMACOLOGICAL REPORTS	2
PHARMACOLOGY & THERAPEUTICS	2
PHARMAZIE	2
PHYSIOLOGICAL REVIEWS	2
PHYTOCHEMISTRY REVIEWS	2
PHYTON-INTERNATIONAL JOURNAL OF EXPERIMENTAL BOTANY	2
PHYTOPATHOLOGY RESEARCH	2
PLACENTA	2
PLANT PHYSIOLOGY AND BIOCHEMISTRY	2
PLOS GENETICS	2
PLOS MEDICINE	2
PROCEEDINGS OF THE ROYAL SOCIETY B-BIOLOGICAL SCIENCES	2
PROTEIN AND PEPTIDE LETTERS	2
REVISTA BRASILEIRA DE ZOOTECNIA-BRAZILIAN JOURNAL OF ANIMAL SCIENCE	2
REVISTA COLOMBIANA DE CIENCIAS PECUARIAS	2
RSC ADVANCES	2
SCIENCE ADVANCES	2
SCIENCE SIGNALING	2
SCIENTOMETRICS	2
SEMINA-CIENCIAS AGRARIAS	2
SEMINARS IN IMMUNOLOGY	2
SENSORS	2
SIGNAL TRANSDUCTION AND TARGETED THERAPY	2
SMALL	2
TECHNOLOGY AND HEALTH CARE	2
TOXINS	2
TRANSFUSION	2
TRANSPLANT INFECTIOUS DISEASE	2
TRAVEL MEDICINE AND INFECTIOUS DISEASE	2
TRENDS IN MICROBIOLOGY	2
TROPICAL BIOMEDICINE	2
VETERINARY PARASITOLOGY	2
VETERINARY RESEARCH COMMUNICATIONS	2
VIROLOGICA SINICA	2
VIRULENCE	2
AAPS PHARMSCITECH	1
ACCOUNTS OF CHEMICAL RESEARCH	1
ACS APPLIED MATERIALS & INTERFACES	1
ACS APPLIED NANO MATERIALS	1
ACS CHEMICAL NEUROSCIENCE	1
ACTA AMAZONICA	1
ACTA ASTRONAUTICA	1
ACTA BIOMATERIALIA	1
ACTA CRYSTALLOGRAPHICA SECTION D-STRUCTURAL BIOLOGY	1
ACTA MICROBIOLOGICA ET IMMUNOLOGICA HUNGARICA	1
ACTA NEUROPATHOLOGICA	1
ACTA NEUROPSYCHIATRICA	1
ACTA OPHTHALMOLOGICA	1
ACTA PAEDIATRICA	1
ACTA PHARMACEUTICA	1
ACTA POLONIAE PHARMACEUTICA	1
ACTA VETERINARIA HUNGARICA	1
ADVANCED DRUG DELIVERY REVIEWS	1
ADVANCED FUNCTIONAL MATERIALS	1
ADVANCED MATERIALS	1
ADVANCES IN ANATOMIC PATHOLOGY	1
ADVANCES IN CLINICAL AND EXPERIMENTAL MEDICINE	1
ADVANCES IN COLLOID AND INTERFACE SCIENCE	1
AGEING RESEARCH REVIEWS	1
AGING AND DISEASE	1
AGING-US	1
AGROFORESTRY SYSTEMS	1
ALCOHOLISM-CLINICAL AND EXPERIMENTAL RESEARCH	1
ALL LIFE	1
ALLERGOLOGIA ET IMMUNOPATHOLOGIA	1
ALLERGY ASTHMA & IMMUNOLOGY RESEARCH	1
ALTERNATIVE THERAPIES IN HEALTH AND MEDICINE	1
AMERICAN JOURNAL OF CANCER RESEARCH	1
AMERICAN JOURNAL OF GASTROENTEROLOGY	1
AMERICAN JOURNAL OF PHYSIOLOGY-LUNG CELLULAR AND MOLECULAR PHYSIOLOGY	1
AMERICAN JOURNAL OF PREVENTIVE MEDICINE	1
AMERICAN JOURNAL OF RHINOLOGY & ALLERGY	1
AMERICAN JOURNAL OF TRANSLATIONAL RESEARCH	1
AMERICAN JOURNAL OF TRANSPLANTATION	1
AMERICAN JOURNAL OF TROPICAL MEDICINE AND HYGIENE	1
AMERICAN JOURNAL OF VETERINARY RESEARCH	1
ANAIS BRASILEIROS DE DERMATOLOGIA	1
ANALYTICAL AND BIOANALYTICAL CHEMISTRY	1
ANALYTICAL BIOCHEMISTRY	1
ANATOMICAL RECORD-ADVANCES IN INTEGRATIVE ANATOMY AND EVOLUTIONARY BIOLOGY	1
ANIMAL BIOSCIENCE	1
ANIMAL NUTRITION	1
ANIMAL PRODUCTION SCIENCE	1
ANNALS OF ALLERGY ASTHMA & IMMUNOLOGY	1
ANNALS OF APPLIED STATISTICS	1
ANNALS OF CLINICAL MICROBIOLOGY AND ANTIMICROBIALS	1
ANNALS OF HEPATOLOGY	1
ANNALS OF PALLIATIVE MEDICINE	1
ANNALS OF SURGICAL ONCOLOGY	1
ANNALS OF TRANSPLANTATION	1
ANTIOXIDANTS	1
ANTIVIRAL DRUG DISCOVERY AND DEVELOPMENT	1
ANTIVIRAL THERAPY	1
APL BIOENGINEERING	1
APMIS	1
APPLIED MATHEMATICAL MODELLING	1
APPLIED SOFT COMPUTING	1
AQUACULTURE NUTRITION	1
ARABIAN JOURNAL OF CHEMISTRY	1
ARCHIVES OF BIOCHEMISTRY AND BIOPHYSICS	1
ARCHIVES OF DERMATOLOGICAL RESEARCH	1
ARCHIVES OF MICROBIOLOGY	1
ARCHIVES OF TOXICOLOGY	1
ASIAN PACIFIC JOURNAL OF TROPICAL MEDICINE	1
ATHEROSCLEROSIS	1
ATHEROSCLEROSIS PLUS	1
AUSTRALIAN JOURNAL OF CHEMISTRY	1
AUSTRALIAN VETERINARY JOURNAL	1
AUTOIMMUNITY	1
AUTOIMMUNITY REVIEWS	1
AUTONOMIC NEUROSCIENCE-BASIC & CLINICAL	1
BALKAN MEDICAL JOURNAL	1
BENEFICIAL MICROBES	1
BIOCELL	1
BIOCHEMICAL AND BIOPHYSICAL RESEARCH COMMUNICATIONS	1
BIOCHEMICAL JOURNAL	1
BIOCHEMICAL SOCIETY TRANSACTIONS	1
BIOCHEMICAL SYSTEMATICS AND ECOLOGY	1
BIOCHIMICA ET BIOPHYSICA ACTA-BIOMEMBRANES	1
BIOCHIMICA ET BIOPHYSICA ACTA-GENERAL SUBJECTS	1
BIOCHIMICA ET BIOPHYSICA ACTA-PROTEINS AND PROTEOMICS	1
BIOCONTROL SCIENCE	1
BIODATA MINING	1
BIOENGINEERING & TRANSLATIONAL MEDICINE	1
BIOESSAYS	1
BIOLOGIA	1
BIOLOGICAL TRACE ELEMENT RESEARCH	1
BIOLOGICALS	1
BIOLOGY DIRECT	1
BIOLOGY OPEN	1
BIOLOGY-BASEL	1
BIOMACROMOLECULES	1
BIOPHARM INTERNATIONAL	1
BIOSCIENCE TRENDS	1
BIOSENSORS-BASEL	1
BIOTECHNOLOGY AND GENETIC ENGINEERING REVIEWS, VOL 34, ISSUE 1	1
BIRD STUDY	1
BLOOD ADVANCES	1
BMC BIOLOGY	1
BMC CANCER	1
BMC GASTROENTEROLOGY	1
BMC NEPHROLOGY	1
BMC PUBLIC HEALTH	1
BMC SYSTEMS BIOLOGY	1
BMC WOMENS HEALTH	1
BOLETIN LATINOAMERICANO Y DEL CARIBE DE PLANTAS MEDICINALES Y AROMATICAS	1
BRAIN	1
BRAIN BEHAVIOR AND IMMUNITY	1
BRAIN RESEARCH	1
BUFFALO BULLETIN	1
BULLETIN OF ENTOMOLOGICAL RESEARCH	1
BULLETIN OF MATHEMATICAL BIOLOGY	1
CANADIAN JOURNAL OF MICROBIOLOGY	1
CANCER	1
CANCER AND METASTASIS REVIEWS	1
CANCER GENE THERAPY	1
CANCER IMMUNOLOGY IMMUNOTHERAPY	1
CANNABIS AND CANNABINOID RESEARCH	1
CELL	1
CELL AND TISSUE RESEARCH	1
CELL BIOCHEMISTRY AND BIOPHYSICS	1
CELL DEATH & DISEASE	1
CELL HOST & MICROBE	1
CELL PROLIFERATION	1
CELLULAR MICROBIOLOGY	1
CELLULAR PHYSIOLOGY AND BIOCHEMISTRY	1
CENTRAL EUROPEAN JOURNAL OF IMMUNOLOGY	1
CHEMICAL BIOLOGY & DRUG DESIGN	1
CHEMICAL COMMUNICATIONS	1
CHEMICAL PAPERS	1
CHEMICO-BIOLOGICAL INTERACTIONS	1
CHEMISTRY & BIODIVERSITY	1
CHEMISTRY & BIOLOGY	1
CHEMISTRY-A EUROPEAN JOURNAL	1
CHEMISTRYSELECT	1
CHEMSUSCHEM	1
CHIMIA	1
CHINESE JOURNAL OF INTEGRATIVE MEDICINE	1
CLINICAL & TRANSLATIONAL IMMUNOLOGY	1
CLINICAL AND EXPERIMENTAL MEDICINE	1
CLINICAL AND TRANSLATIONAL GASTROENTEROLOGY	1
CLINICAL AND TRANSLATIONAL MEDICINE	1
CLINICAL AND VACCINE IMMUNOLOGY	1
CLINICAL CANCER RESEARCH	1
CLINICAL COSMETIC AND INVESTIGATIONAL DERMATOLOGY	1
CLINICAL EPIDEMIOLOGY	1
CLINICAL EPIGENETICS	1
CLINICAL NUTRITION	1
CLINICAL PHARMACOKINETICS	1
CLINICAL REVIEWS IN ALLERGY & IMMUNOLOGY	1
CMC-COMPUTERS MATERIALS & CONTINUA	1
COATINGS	1
COGNITIVE COMPUTATION	1
COLD SPRING HARBOR PERSPECTIVES IN BIOLOGY	1
COMMUNICATIONS BIOLOGY	1
COMPARATIVE MEDICINE	1
COMPLEMENTARY THERAPIES IN MEDICINE	1
COMPREHENSIVE REVIEWS IN FOOD SCIENCE AND FOOD SAFETY	1
COMPUTATIONAL AND MATHEMATICAL METHODS IN MEDICINE	1
COMPUTATIONAL AND STRUCTURAL BIOTECHNOLOGY JOURNAL	1
COMPUTER METHODS AND PROGRAMS IN BIOMEDICINE	1
COMPUTERS & ELECTRICAL ENGINEERING	1
CONTRACEPTION	1
CRITICAL CARE MEDICINE	1
CRITICAL REVIEWS IN CLINICAL LABORATORY SCIENCES	1
CRITICAL REVIEWS IN EUKARYOTIC GENE EXPRESSION	1
CRITICAL REVIEWS IN THERAPEUTIC DRUG CARRIER SYSTEMS	1
CROP PROTECTION	1
CRYSTALS	1
CTS-CLINICAL AND TRANSLATIONAL SCIENCE	1
CURRENT ALLERGY AND ASTHMA REPORTS	1
CURRENT BIOINFORMATICS	1
CURRENT COMPUTER-AIDED DRUG DESIGN	1
CURRENT DRUG METABOLISM	1
CURRENT DRUG TARGETS	1
CURRENT INFECTIOUS DISEASE REPORTS	1
CURRENT ISSUES IN MOLECULAR BIOLOGY	1
CURRENT MEDICAL SCIENCE	1
CURRENT MEDICINAL CHEMISTRY	1
CURRENT MICROBIOLOGY	1
CURRENT NUTRITION REPORTS	1
CURRENT OPINION IN BIOTECHNOLOGY	1
CURRENT OPINION IN IMMUNOLOGY	1
CURRENT OPINION IN VIROLOGY	1
CURRENT PHARMACEUTICAL BIOTECHNOLOGY	1
CURRENT TOPICS IN NUTRACEUTICAL RESEARCH	1
CUTANEOUS AND OCULAR TOXICOLOGY	1
CYTOTHERAPY	1
DATABASE-THE JOURNAL OF BIOLOGICAL DATABASES AND CURATION	1
DERMATOLOGY AND THERAPY	1
DIABETES	1
DIABETOLOGIA	1
DIGESTIVE ENDOSCOPY	1
DIGITAL HEALTH	1
DISCOVER ONCOLOGY	1
DIVERSITY-BASEL	1
DNA AND CELL BIOLOGY	1
DRUG AND CHEMICAL TOXICOLOGY	1
DRUG DELIVERY	1
DRUG DISCOVERY TODAY	1
EARLY HUMAN DEVELOPMENT	1
ECOLOGY AND EVOLUTION	1
ELECTRONICS	1
ELECTROPHORESIS	1
EMBO REPORTS	1
EMERGING INFECTIOUS DISEASES	1
ENTOMOLOGICAL RESEARCH	1
ENTROPY	1
ENVIRONMENT INTERNATIONAL	1
ENVIRONMENTAL CHEMISTRY LETTERS	1
ENVIRONMENTAL SCIENCE & TECHNOLOGY	1
ENVIRONMENTAL TOXICOLOGY	1
ENZYME AND MICROBIAL TECHNOLOGY	1
EPIDEMICS	1
EPIGENETICS	1
EPMA JOURNAL	1
EQUINE VETERINARY EDUCATION	1
EUPHYTICA	1
EUROPEAN BIOPHYSICS JOURNAL WITH BIOPHYSICS LETTERS	1
EUROPEAN JOURNAL OF CLINICAL INVESTIGATION	1
EUROPEAN JOURNAL OF GYNAECOLOGICAL ONCOLOGY	1
EUROPEAN JOURNAL OF HAEMATOLOGY	1
EUROPEAN JOURNAL OF NEUROLOGY	1
EUROPEAN JOURNAL OF PHARMACEUTICAL SCIENCES	1
EUROPEAN PHYSICAL JOURNAL PLUS	1
EUROPEAN POLYMER JOURNAL	1
EUROPEAN RADIOLOGY	1
EUROPEAN RESPIRATORY JOURNAL	1
EUROPEAN RESPIRATORY REVIEW	1
EXCLI JOURNAL	1
EXPERIMENTAL CELL RESEARCH	1
EXPERIMENTAL DERMATOLOGY	1
EXPERIMENTAL GERONTOLOGY	1
EXPERIMENTAL PARASITOLOGY	1
EXPERT OPINION ON BIOLOGICAL THERAPY	1
EXPERT OPINION ON DRUG DELIVERY	1
EXPERT OPINION ON PHARMACOTHERAPY	1
EXPERT REVIEW OF CLINICAL PHARMACOLOGY	1
EXPERT REVIEW OF HEMATOLOGY	1
EXPERT REVIEW OF MOLECULAR DIAGNOSTICS	1
EXPERT REVIEW OF PROTEOMICS	1
EXTREMOPHILES	1
FARMACIA	1
FEBS JOURNAL	1
FEBS LETTERS	1
FEBS OPEN BIO	1
FISH PATHOLOGY	1
FISHERIES SCIENCE	1
FITOTERAPIA	1
FOOD & NUTRITION RESEARCH	1
FOOD AND ENVIRONMENTAL VIROLOGY	1
FOOD MICROBIOLOGY	1
FOOD RESEARCH INTERNATIONAL	1
FOOD SCIENCE AND HUMAN WELLNESS	1
FOOD SCIENCE AND TECHNOLOGY	1
FOOD SCIENCE AND TECHNOLOGY INTERNATIONAL	1
FOODS	1
FRONTIERS IN CARDIOVASCULAR MEDICINE	1
FRONTIERS IN NEUROSCIENCE	1
FRONTIERS IN PHYSIOLOGY	1
FRONTIERS OF MEDICINE	1
GASTROENTEROLOGY	1
GEBURTSHILFE UND FRAUENHEILKUNDE	1
GENE	1
GENE THERAPY	1
GENERAL HOSPITAL PSYCHIATRY	1
GENES AND IMMUNITY	1
GENETICS AND MOLECULAR BIOLOGY	1
GENETICS AND MOLECULAR RESEARCH	1
GENETICS RESEARCH	1
GM CROPS & FOOD-BIOTECHNOLOGY IN AGRICULTURE AND THE FOOD CHAIN	1
GUT	1
GUT MICROBES	1
HAEMOPHILIA	1
HEALTH AND QUALITY OF LIFE OUTCOMES	1
HEALTH PSYCHOLOGY	1
HEALTH TECHNOLOGY ASSESSMENT	1
HEALTHCARE	1
HELICOBACTER	1
HEMODIALYSIS INTERNATIONAL	1
HEPATOLOGY	1
HEPATOLOGY COMMUNICATIONS	1
HEPATOLOGY INTERNATIONAL	1
HLA	1
HORTICULTURAE	1
HUMAN & EXPERIMENTAL TOXICOLOGY	1
HUMAN AND ECOLOGICAL RISK ASSESSMENT	1
HUMAN MOLECULAR GENETICS	1
HUMAN REPRODUCTION UPDATE	1
IMMUNITY & AGEING	1
IMMUNOGENETICS	1
IMMUNOLOGIC RESEARCH	1
IMMUNOTHERAPY	1
INDIAN JOURNAL OF BIOCHEMISTRY & BIOPHYSICS	1
INDIAN JOURNAL OF DERMATOLOGY	1
INDIAN JOURNAL OF EXPERIMENTAL BIOLOGY	1
INDIAN JOURNAL OF FISHERIES	1
INDIAN JOURNAL OF GEO-MARINE SCIENCES	1
INDIAN JOURNAL OF MICROBIOLOGY	1
INDIAN JOURNAL OF PATHOLOGY AND MICROBIOLOGY	1
INDIAN JOURNAL OF PHARMACEUTICAL SCIENCES	1
INDIAN JOURNAL OF PSYCHIATRY	1
INFECTIOUS DISEASES AND THERAPY	1
INFECTIOUS DISEASES NOW	1
INSECT MOLECULAR BIOLOGY	1
INSECTS	1
INTEGRATIVE CANCER THERAPIES	1
INTERFACE FOCUS	1
INTERNAL MEDICINE	1
INTERNAL MEDICINE JOURNAL	1
INTERNATIONAL ARCHIVES OF ALLERGY AND IMMUNOLOGY	1
INTERNATIONAL ARCHIVES OF OCCUPATIONAL AND ENVIRONMENTAL HEALTH	1
INTERNATIONAL FORUM OF ALLERGY & RHINOLOGY	1
INTERNATIONAL IMMUNOLOGY	1
INTERNATIONAL JOURNAL OF ANTIMICROBIAL AGENTS	1
INTERNATIONAL JOURNAL OF CANCER	1
INTERNATIONAL JOURNAL OF CARDIOLOGY	1
INTERNATIONAL JOURNAL OF CLINICAL AND EXPERIMENTAL MEDICINE	1
INTERNATIONAL JOURNAL OF CLINICAL AND EXPERIMENTAL PATHOLOGY	1
INTERNATIONAL JOURNAL OF FOOD PROPERTIES	1
INTERNATIONAL JOURNAL OF HEALTH POLICY AND MANAGEMENT	1
INTERNATIONAL JOURNAL OF IMMUNOGENETICS	1
INTERNATIONAL JOURNAL OF IMMUNOPATHOLOGY AND PHARMACOLOGY	1
INTERNATIONAL JOURNAL OF LABORATORY HEMATOLOGY	1
INTERNATIONAL JOURNAL OF MEDICAL SCIENCES	1
INTERNATIONAL JOURNAL OF MOLECULAR MEDICINE	1
INTERNATIONAL JOURNAL OF NURSING STUDIES	1
INTERNATIONAL JOURNAL OF ONCOLOGY	1
INTERNATIONAL JOURNAL OF PEPTIDE RESEARCH AND THERAPEUTICS	1
INTERNATIONAL JOURNAL OF PHARMACEUTICS	1
INTERNATIONAL SURGERY	1
INTERNATIONAL UROLOGY AND NEPHROLOGY	1
INTERVIROLOGY	1
INVESTIGATIVE AND CLINICAL UROLOGY	1
IRANIAN JOURNAL OF BIOTECHNOLOGY	1
IRANIAN JOURNAL OF IMMUNOLOGY	1
IRANIAN JOURNAL OF PHARMACEUTICAL RESEARCH	1
IRANIAN JOURNAL OF PUBLIC HEALTH	1
IRANIAN JOURNAL OF SCIENCE AND TECHNOLOGY TRANSACTION A-SCIENCE	1
ISME JOURNAL	1
ISRAEL JOURNAL OF PLANT SCIENCES	1
ISRAEL MEDICAL ASSOCIATION JOURNAL	1
ITALIAN JOURNAL OF DERMATOLOGY AND VENEREOLOGY	1
JAMA CARDIOLOGY	1
JAMA DERMATOLOGY	1
JAMA OTOLARYNGOLOGY-HEAD & NECK SURGERY	1
JAVMA-JOURNAL OF THE AMERICAN VETERINARY MEDICAL ASSOCIATION	1
JCO PRECISION ONCOLOGY	1
JHEP REPORTS	1
JOURNAL OF AGRICULTURAL AND FOOD CHEMISTRY	1
JOURNAL OF ANIMAL AND FEED SCIENCES	1
JOURNAL OF ANIMAL AND PLANT SCIENCES	1
JOURNAL OF ANIMAL ECOLOGY	1
JOURNAL OF AOAC INTERNATIONAL	1
JOURNAL OF APICULTURAL RESEARCH	1
JOURNAL OF APPLIED PHYCOLOGY	1
JOURNAL OF ARTHROPLASTY	1
JOURNAL OF ASIAN NATURAL PRODUCTS RESEARCH	1
JOURNAL OF ASSISTED REPRODUCTION AND GENETICS	1
JOURNAL OF BACTERIOLOGY	1
JOURNAL OF BASIC MICROBIOLOGY	1
JOURNAL OF BIOCHEMICAL AND MOLECULAR TOXICOLOGY	1
JOURNAL OF BIOCHEMISTRY	1
JOURNAL OF BIOINFORMATICS AND COMPUTATIONAL BIOLOGY	1
JOURNAL OF BIOLOGICAL ENGINEERING	1
JOURNAL OF BIOMEDICAL INFORMATICS	1
JOURNAL OF BIOMEDICAL NANOTECHNOLOGY	1
JOURNAL OF BIOMOLECULAR SCREENING	1
JOURNAL OF BIOSCIENCES	1
JOURNAL OF BIOTECHNOLOGY	1
JOURNAL OF BUON	1
JOURNAL OF CELL BIOLOGY	1
JOURNAL OF CELLULAR AND MOLECULAR MEDICINE	1
JOURNAL OF CELLULAR BIOCHEMISTRY	1
JOURNAL OF CHEMINFORMATICS	1
JOURNAL OF CLINICAL AND TRANSLATIONAL HEPATOLOGY	1
JOURNAL OF CLINICAL ENDOCRINOLOGY & METABOLISM	1
JOURNAL OF CLINICAL LABORATORY ANALYSIS	1
JOURNAL OF CLINICAL PHARMACOLOGY	1
JOURNAL OF CLUSTER SCIENCE	1
JOURNAL OF COMPUTATIONAL AND APPLIED MATHEMATICS	1
JOURNAL OF COMPUTATIONAL AND NONLINEAR DYNAMICS	1
JOURNAL OF CUTANEOUS PATHOLOGY	1
JOURNAL OF DAIRY SCIENCE	1
JOURNAL OF DERMATOLOGICAL SCIENCE	1
JOURNAL OF DIGESTIVE DISEASES	1
JOURNAL OF ELEMENTOLOGY	1
JOURNAL OF ENDODONTICS	1
JOURNAL OF EPIDEMIOLOGY	1
JOURNAL OF EPIDEMIOLOGY AND GLOBAL HEALTH	1
JOURNAL OF EQUINE VETERINARY SCIENCE	1
JOURNAL OF ESSENTIAL OIL RESEARCH	1
JOURNAL OF EXPERIMENTAL & CLINICAL CANCER RESEARCH	1
JOURNAL OF EXPERIMENTAL BOTANY	1
JOURNAL OF FELINE MEDICINE AND SURGERY	1
JOURNAL OF FOOD AND DRUG ANALYSIS	1
JOURNAL OF FOOD SCIENCE AND TECHNOLOGY-MYSORE	1
JOURNAL OF GASTROINTESTINAL ONCOLOGY	1
JOURNAL OF GLOBAL HEALTH	1
JOURNAL OF HAZARDOUS MATERIALS	1
JOURNAL OF HEMATOLOGY & ONCOLOGY	1
JOURNAL OF HEPATO-BILIARY-PANCREATIC SCIENCES	1
JOURNAL OF HEPATOCELLULAR CARCINOMA	1
JOURNAL OF HOSPITAL INFECTION	1
JOURNAL OF IMMUNOTOXICOLOGY	1
JOURNAL OF INFECTION AND CHEMOTHERAPY	1
JOURNAL OF INORGANIC BIOCHEMISTRY	1
JOURNAL OF INTEGRATIVE PLANT BIOLOGY	1
JOURNAL OF INTERNAL MEDICINE	1
JOURNAL OF INTERNATIONAL MEDICAL RESEARCH	1
JOURNAL OF INVERSE AND ILL-POSED PROBLEMS	1
JOURNAL OF INVERTEBRATE PATHOLOGY	1
JOURNAL OF INVESTIGATIONAL ALLERGOLOGY AND CLINICAL IMMUNOLOGY	1
JOURNAL OF KING SAUD UNIVERSITY SCIENCE	1
JOURNAL OF LAPAROENDOSCOPIC & ADVANCED SURGICAL TECHNIQUES	1
JOURNAL OF MEDICAL INTERNET RESEARCH	1
JOURNAL OF MEDICAL PRIMATOLOGY	1
JOURNAL OF MICROBIOLOGY IMMUNOLOGY AND INFECTION	1
JOURNAL OF MOLECULAR MEDICINE-JMM	1
JOURNAL OF MOLECULAR RECOGNITION	1
JOURNAL OF MOLECULAR STRUCTURE	1
JOURNAL OF NANOBIOTECHNOLOGY	1
JOURNAL OF NATURAL PRODUCTS	1
JOURNAL OF NEUROIMMUNOLOGY	1
JOURNAL OF NEUROPATHOLOGY AND EXPERIMENTAL NEUROLOGY	1
JOURNAL OF ORTHOPAEDIC SURGERY AND RESEARCH	1
JOURNAL OF OVARIAN RESEARCH	1
JOURNAL OF PAEDIATRICS AND CHILD HEALTH	1
JOURNAL OF PARASITOLOGY	1
JOURNAL OF PEDIATRIC HEMATOLOGY ONCOLOGY	1
JOURNAL OF PERSONALIZED MEDICINE	1
JOURNAL OF PHARMACEUTICAL ANALYSIS	1
JOURNAL OF PHARMACEUTICAL INVESTIGATION	1
JOURNAL OF PHARMACEUTICAL SCIENCES	1
JOURNAL OF PROSTHETIC DENTISTRY	1
JOURNAL OF PROSTHODONTICS-IMPLANT ESTHETIC AND RECONSTRUCTIVE DENTISTRY	1
JOURNAL OF REPRODUCTIVE IMMUNOLOGY	1
JOURNAL OF SCHOOL HEALTH	1
JOURNAL OF THE AMERICAN CHEMICAL SOCIETY	1
JOURNAL OF THE AMERICAN GERIATRICS SOCIETY	1
JOURNAL OF THE EUROPEAN ACADEMY OF DERMATOLOGY AND VENEREOLOGY	1
JOURNAL OF THE INTERNATIONAL SOCIETY OF SPORTS NUTRITION	1
JOURNAL OF THE NEUROLOGICAL SCIENCES	1
JOURNAL OF THE PEDIATRIC INFECTIOUS DISEASES SOCIETY	1
JOURNAL OF THE ROYAL SOCIETY INTERFACE	1
JOURNAL OF THE TAIWAN INSTITUTE OF CHEMICAL ENGINEERS	1
JOURNAL OF THEORETICAL BIOLOGY	1
JOURNAL OF TROPICAL PEDIATRICS	1
JOURNAL OF VENOMOUS ANIMALS AND TOXINS INCLUDING TROPICAL DISEASES	1
JOURNAL OF VETERINARY RESEARCH	1
JOURNAL OF VIRUS ERADICATION	1
JPC-JOURNAL OF PLANAR CHROMATOGRAPHY-MODERN TLC	1
KAFKAS UNIVERSITESI VETERINER FAKULTESI DERGISI	1
KAOHSIUNG JOURNAL OF MEDICAL SCIENCES	1
LABORATORY INVESTIGATION	1
LABORATORY MEDICINE	1
LANCET	1
LANCET GLOBAL HEALTH	1
LANCET ONCOLOGY	1
LANCET PSYCHIATRY	1
LETTERS IN DRUG DESIGN & DISCOVERY	1
LEUKEMIA RESEARCH	1
LIFE SCIENCE ALLIANCE	1
LIVER CANCER	1
LUNG	1
MACHINE LEARNING-SCIENCE AND TECHNOLOGY	1
MALAWI MEDICAL JOURNAL	1
MATERIALS	1
MATERIALS CHEMISTRY AND PHYSICS	1
MATERIALS CHEMISTRY FRONTIERS	1
MATHEMATICAL BIOSCIENCES	1
MEDICAL MICROBIOLOGY AND IMMUNOLOGY	1
MEDICAL ONCOLOGY	1
MEDICINA-LITHUANIA	1
MEDICINAL RESEARCH REVIEWS	1
MEDICINE & SCIENCE IN SPORTS & EXERCISE	1
METHODS	1
MICROBIOLOGICAL RESEARCH	1
MICROBIOME	1
MICROSCOPY RESEARCH AND TECHNIQUE	1
MILITARY MEDICINE	1
MINERVA GASTROENTEROLOGICA E DIETOLOGICA	1
MINI-REVIEWS IN ORGANIC CHEMISTRY	1
MOBILE DNA	1
MOBILE INFORMATION SYSTEMS	1
MODERN PATHOLOGY	1
MOLECULAR & CELLULAR PROTEOMICS	1
MOLECULAR & CELLULAR TOXICOLOGY	1
MOLECULAR AND CELLULAR BIOCHEMISTRY	1
MOLECULAR AND CELLULAR PROBES	1
MOLECULAR BRAIN	1
MOLECULAR DIVERSITY	1
MOLECULAR ECOLOGY RESOURCES	1
MOLECULAR GENETICS & GENOMIC MEDICINE	1
MOLECULAR GENETICS AND GENOMICS	1
MOLECULAR GENETICS AND METABOLISM	1
MOLECULAR METABOLISM	1
MOLECULAR NEUROBIOLOGY	1
MOLECULAR NEURODEGENERATION	1
MOLECULAR ONCOLOGY	1
MOLECULAR THERAPY	1
MOLECULAR THERAPY-METHODS & CLINICAL DEVELOPMENT	1
MOLECULAR VISION	1
MULTIMEDIA TOOLS AND APPLICATIONS	1
NANO RESEARCH	1
NANOMATERIALS	1
NANOMEDICINE	1
NANOSCALE RESEARCH LETTERS	1
NATURAL PRODUCT RESEARCH	1
NATURE	1
NATURE BIOMEDICAL ENGINEERING	1
NATURE CELL BIOLOGY	1
NATURE MEDICINE	1
NATURE REVIEWS NEUROLOGY	1
NATURE STRUCTURAL & MOLECULAR BIOLOGY	1
NEMATODE MODELS OF DEVELOPMENT AND DISEASE	1
NEPHROLOGIE & THERAPEUTIQUE	1
NEURAL COMPUTING & APPLICATIONS	1
NEUROEPIDEMIOLOGY	1
NEUROIMAGING CLINICS OF NORTH AMERICA	1
NEUROLOGICAL RESEARCH	1
NEUROLOGICAL SCIENCES	1
NEUROPATHOLOGY AND APPLIED NEUROBIOLOGY	1
NEUROPSYCHIATRIC DISEASE AND TREATMENT	1
NEUROPSYCHOPHARMACOLOGY	1
NEURORADIOLOGY	1
NEUROTOXICOLOGY	1
NEW ENGLAND JOURNAL OF MEDICINE	1
NEW MICROBIOLOGICA	1
NEW ZEALAND JOURNAL OF BOTANY	1
NIGERIAN JOURNAL OF CLINICAL PRACTICE	1
NMR IN BIOMEDICINE	1
NPJ DIGITAL MEDICINE	1
NPJ GENOMIC MEDICINE	1
NUCLEUS	1
NURSING CLINICS OF NORTH AMERICA	1
NUTRITION	1
NUTRITION & METABOLISM	1
NUTRITION AND CANCER-AN INTERNATIONAL JOURNAL	1
ONCOLOGY LETTERS	1
OPEN LIFE SCIENCES	1
OPEN MEDICINE	1
ORAL DISEASES	1
PAEDIATRIC RESPIRATORY REVIEWS	1
PARASITE IMMUNOLOGY	1
PARASITOLOGY	1
PARASITOLOGY RESEARCH	1
PARKINSONISM & RELATED DISORDERS	1
PATHOLOGY	1
PATHOLOGY & ONCOLOGY RESEARCH	1
PATHOLOGY RESEARCH AND PRACTICE	1
PEDIATRIC ALLERGY AND IMMUNOLOGY	1
PEDIATRIC INFECTIOUS DISEASE JOURNAL	1
PEDIATRIC NEPHROLOGY	1
PEDIATRICS	1
PEERJ	1
PHARMACEUTICAL CHEMISTRY JOURNAL	1
PHARMACOEPIDEMIOLOGY AND DRUG SAFETY	1
PHARMACOGNOSY MAGAZINE	1
PHARMACOLOGY	1
PHARMACOTHERAPY	1
PHOTOCHEMISTRY AND PHOTOBIOLOGY	1
PHYSIOLOGICAL AND MOLECULAR PLANT PATHOLOGY	1
PHYTOCHEMICAL ANALYSIS	1
PHYTOPATHOLOGY	1
PLANT BIOTECHNOLOGY JOURNAL	1
PLANT CELL	1
PLANT CELL AND ENVIRONMENT	1
PLANT CELL REPORTS	1
PLANT CELL TISSUE AND ORGAN CULTURE	1
PLANT COMMUNICATIONS	1
PLANT DISEASE	1
PLANT PHYSIOLOGY	1
PLANT SIGNALING & BEHAVIOR	1
PLANTA MEDICA	1
PLASTIC AND RECONSTRUCTIVE SURGERY	1
PLOS BIOLOGY	1
POLISH JOURNAL OF VETERINARY SCIENCES	1
POSTEPY HIGIENY I MEDYCYNY DOSWIADCZALNEJ	1
PROCESS SAFETY AND ENVIRONMENTAL PROTECTION	1
PROCESSES	1
PROGRESS IN NEUROBIOLOGY	1
PROTEOMICS CLINICAL APPLICATIONS	1
PUBLIC HEALTH NUTRITION	1
PULMONARY INFECTION AND INFLAMMATION	1
RECORDS OF NATURAL PRODUCTS	1
REPRODUCTIVE HEALTH	1
REVIEWS IN FISHERIES SCIENCE & AQUACULTURE	1
REVISTA BRASILEIRA DE FARMACOGNOSIA-BRAZILIAN JOURNAL OF PHARMACOGNOSY	1
REVISTA BRASILEIRA DE PARASITOLOGIA VETERINARIA	1
REVISTA CIENCIA AGRONOMICA	1
REVISTA DO INSTITUTO DE MEDICINA TROPICAL DE SAO PAULO	1
REVUE FRANCAISE D ALLERGOLOGIE	1
RHEUMATOLOGY INTERNATIONAL	1
RISK ANALYSIS	1
RMD OPEN	1
SAO PAULO MEDICAL JOURNAL	1
SCANDINAVIAN JOURNAL OF GASTROENTEROLOGY	1
SCIENCE IMMUNOLOGY	1
SCIENCE OF THE TOTAL ENVIRONMENT	1
SENSORS AND ACTUATORS B-CHEMICAL	1
SIGNAL IMAGE AND VIDEO PROCESSING	1
SLEEP MEDICINE	1
SLOVENIAN VETERINARY RESEARCH	1
SOUTHERN AFRICAN JOURNAL OF HIV MEDICINE	1
SPANISH JOURNAL OF AGRICULTURAL RESEARCH	1
STEM CELL RESEARCH	1
STRUCTURE	1
SUNLIGHT, VITAMIN D AND SKIN CANCER, 3RD EDITION	1
SWISS MEDICAL WEEKLY	1
TAIWANESE JOURNAL OF OBSTETRICS & GYNECOLOGY	1
TALANTA	1
THAI JOURNAL OF VETERINARY MEDICINE	1
THERAPEUTIC ADVANCES IN UROLOGY	1
THERAPEUTIC DRUG MONITORING	1
THROMBOSIS AND HAEMOSTASIS	1
THROMBOSIS JOURNAL	1
TISSUE ENGINEERING PART A	1
TISSUE ENGINEERING PART C-METHODS	1
TRAFFIC	1
TRANSACTIONS OF THE ROYAL SOCIETY OF TROPICAL MEDICINE AND HYGIENE	1
TRANSFUSION MEDICINE	1
TRANSGENIC RESEARCH	1
TRANSLATIONAL CANCER RESEARCH	1
TRANSLATIONAL RESEARCH	1
TRANSPLANT INTERNATIONAL	1
TRANSPLANTATION	1
TRANSPLANTATION PROCEEDINGS	1
TRENDS IN BIOCHEMICAL SCIENCES	1
TRENDS IN IMMUNOLOGY	1
TRENDS IN MOLECULAR MEDICINE	1
TROPICAL JOURNAL OF PHARMACEUTICAL RESEARCH	1
TROPICAL MEDICINE & INTERNATIONAL HEALTH	1
TROPICAL MEDICINE AND INFECTIOUS DISEASE	1
TROPICAL PLANT BIOLOGY	1
TUBERCULOSIS	1
TURKISH JOURNAL OF BIOCHEMISTRY-TURK BIYOKIMYA DERGISI	1
TURKISH JOURNAL OF BIOLOGY	1
TURKISH JOURNAL OF GASTROENTEROLOGY	1
UNITED EUROPEAN GASTROENTEROLOGY JOURNAL	1
VETERINARIA MEXICO	1
VETERINARNI MEDICINA	1
VETERINARY JOURNAL	1
VETERINARY QUARTERLY	1
VETERINARY RECORD	1
VETERINARY RESEARCH FORUM	1
VOPROSY VIRUSOLOGII	1
WASTE AND BIOMASS VALORIZATION	1
WORLD ALLERGY ORGANIZATION JOURNAL	1
WORLD JOURNAL OF CLINICAL CASES	1
WORLD JOURNAL OF PEDIATRICS	1
WORLD RABBIT SCIENCE	1
YONSEI MEDICAL JOURNAL	1
