# Supplementary material for: Bibliometric analysis of traditional Chinese medicine for viral infections through immune modulation (2015–2025)
Source: Front Immunol. 2025 Sep 26;16:1647900. doi: 10.3389/fimmu.2025.1647900 (PMC12510926; doi:10.3389/fimmu.2025.1647900)
Supplement: Supplementary file 3 [file Table3.xlsx]

## Sheet: Sheet1
Reference	Title
Onomoto K, 2014, TRENDS IMMUNOL, V35, P420, DOI 10.1016/j.it.2014.07.006	Antiviral innate immunity and stress granule responses
Onomoto K, 2012, PLOS ONE, V7, P0, DOI 10.1371/journal.pone.0043031	Critical Role of an Antiviral Stress Granule Containing RIG-I and PKR in Viral Detection and Innate Immunity
Langereis MA, 2013, J VIROL, V87, P6314, DOI 10.1128/JVI.03213-12	MDA5 Localizes to Stress Granules, but This Localization Is Not Required for the Induction of Type I Interferon
White JP, 2012, TRENDS MICROBIOL, V20, P175, DOI 10.1016/j.tim.2012.02.001	Regulation of stress granules in virus systems
Reineke LC, 2013, VIROLOGY, V436, P255, DOI 10.1016/j.virol.2012.11.017	Diversion of stress granules and P-bodies during viral infection
Okonski KM, 2013, J VIROL, V87, P756, DOI 10.1128/JVI.02270-12	Stress Granule Formation Induced by Measles Virus Is Protein Kinase PKR Dependent and Impaired by RNA Adenosine Deaminase ADAR1
Reineke LC, 2015, MBIO, V6, P0, DOI 10.1128/mBio.02486-14	Stress Granules Regulate Double-Stranded RNA-Dependent Protein Kinase Activation through a Complex Containing G3BP1 and Caprin1
Reineke LC, 2015, J VIROL, V89, P2575, DOI 10.1128/JVI.02791-14	The Stress Granule Protein G3BP1 Recruits Protein Kinase R To Promote Multiple Innate Immune Antiviral Responses
Ng CS, 2013, J VIROL, V87, P9511, DOI 10.1128/JVI.03248-12	Encephalomyocarditis Virus Disrupts Stress Granules, the Critical Platform for Triggering Antiviral Innate Immune Responses
McCormick C, 2017, NAT REV IMMUNOL, V17, P647, DOI 10.1038/nri.2017.63,	Translation inhibition and stress granules in the antiviral immune response
Oh SW, 2016, PLOS PATHOG, V12, P0, DOI 10.1371/journal.ppat.1005444,	Leader-Containing Uncapped Viral Transcript Activates RIG-I in Antiviral Stress Granules
Mehta P, 2020, LANCET, V395, P1033, DOI 10.1016/S0140-6736(20)30628-0	COVID-19: consider cytokine storm syndromes and immunosuppression
Wang ML, 2020, CELL RES, V30, P269, DOI 10.1038/s41422-020-0282-0	Remdesivir and chloroquine effectively inhibit the recently emerged novel coronavirus (2019-nCoV) in vitro
Gautret P, 2020, INT J ANTIMICROB AG, V56, P0, DOI 10.1016/j.ijantimicag.2020.105949, 10.1016/j.ijantimicag.2020.106063	Review of: "Hydroxychloroquine and azithromycin as a treatment of COVID-19: results of an open-label non-randomized clinical trial Gautret et al 2010, DOI:10.1016/j.ijantimicag.2020.105949
Li RF, 2020, PHARMACOL RES, V156, P0, DOI 10.1016/j.phrs.2020.104761	Lianhuaqingwen exerts anti-viral and anti-inflammatory activity against novel coronavirus (SARS-CoV-2)
Savastano A, 2020, NAT COMMUN, V11, P0, DOI 10.1038/s41467-020-19843-1	Nucleocapsid protein of SARS-CoV-2 phase separates into RNA-rich polymerase-containing condensates
Eiermann N, 2020, VIRUSES-BASEL, V12, P0, DOI 10.3390/v12090984	Dance with the Devil: Stress Granules and Signaling in Antiviral Responses
Yang PG, 2020, CELL, V181, P325, DOI 10.1016/j.cell.2020.03.046	G3BP1 Is a Tunable Switch that Triggers Phase Separation to Assemble Stress Granules
Zheng ZQ, 2021, CELL DISCOV, V7, P0, DOI 10.1038/s41421-021-00275-0	SARS-CoV-2 nucleocapsid protein impairs stress granule formation to promote viral replication
Guillén-Boixet J, 2020, CELL, V181, P346, DOI 10.1016/j.cell.2020.03.049	RNA-Induced Conformational Switching and Clustering of G3BP Drive Stress Granule Assembly by Condensation
Luo LL, 2021, SCI BULL, V66, P1194, DOI 10.1016/j.scib.2021.01.013	SARS-CoV-2 nucleocapsid protein phase separates with G3BPs to disassemble stress granules and facilitate viral production
Gao B, 2021, PLOS PATHOG, V17, P0, DOI 10.1371/journal.ppat.1008690	Inhibition of anti-viral stress granule formation by coronavirus endoribonuclease nsp15 ensures efficient virus replication
Burke JM, 2020, J BIOL CHEM, V295, P1426, DOI 10.1074/jbc.RA119.011638	RNase L promotes the formation of unique ribonucleoprotein granules distinct from stress granules
Liu HN, 2022, J VIROL, V96, P0, DOI 10.1128/jvi.00412-22	SARS-CoV-2 N Protein Antagonizes Stress Granule Assembly and IFN Production by Interacting with G3BPs to Facilitate Viral Replication
Jackson CB, 2022, NAT REV MOL CELL BIO, V23, P3, DOI 10.1038/s41580-021-00418-x	Mechanisms of SARS-CoV-2 entry into cells
