# Supplementary material for: Bibliometric analysis of traditional Chinese medicine for viral infections through immune modulation (2015–2025)
Source: Front Immunol. 2025 Sep 26;16:1647900. doi: 10.3389/fimmu.2025.1647900 (PMC12510926; doi:10.3389/fimmu.2025.1647900)
Supplement: Supplementary file 4 [file Table4.xlsx]

## Sheet: 关键词map最终版真的最终版
Label	Cluster	Occurrences
Infection	1	424
Vaccine	1	181
Human Immunodeficiency Virus	1	171
Responses	1	141
Disease	1	137
Epidemiology	1	107
Adjuvant	1	106
Antibody	1	102
Risk-Factors	1	95
Efficacy	1	91
Mice	1	85
T-Cells	1	85
Influenza	1	80
Children	1	67
Pathogenesis	1	63
Therapy	1	63
Vaccination	1	63
Protection	1	62
Double-Blind	1	57
Respiratory Syncytial Virus	1	56
Prevention	1	54
Hepatitis B Virus	1	53
Transmission	1	53
Survival	1	52
Diagnosis	1	50
Antiretroviral Therapy	1	49
Delivery	1	46
Mortality	1	43
Association	1	42
Virus-Like Particles	1	42
Safety	1	39
Impact	1	38
Antigen	1	37
Nanoparticles	1	37
Management	1	32
Model	1	31
Cattle	1	28
Outbreak	1	28
Asthma	1	27
Challenge	1	26
Meta-Analysis	1	26
Susceptibility	1	26
Dynamics	1	25
Hemagglutinin	1	25
Hiv-1	1	25
Systematic Review	1	24
Antiviral	2	210
In-Vitro	2	203
Extract	2	181
Antioxidant	2	117
Gene Expression	2	97
Resistance	2	77
Oxidative Stress	2	76
Growth-Performance	2	74
Polysaccharide	2	73
Litopenaeus Vannamei	2	65
Spot Syndrome Virus	2	65
Growth	2	61
Disease Resistance	2	49
System	2	49
Penaeus-Monodon	2	48
Essential Oil	2	47
Performance	2	44
Supplementation	2	42
Shrimp	2	39
Gut Microbiota	2	38
Health	2	37
Wssv	2	35
Chickens	2	32
Stress	2	32
Herpes-Simplex-Virus	2	30
Aquaculture	2	29
Flavonoids	2	29
Acid	2	28
Bacteria	2	27
Poultry	2	27
Probiotics	2	27
Fish	2	26
Toxicity	2	24
L.	2	23
Expression	3	306
Protein	3	204
Innate Immunity	3	172
Replication	3	165
Stress Granule	3	157
Inhibition	3	129
Identification	3	120
Gene	3	105
Apoptosis	3	90
Interferon	3	66
Induction	3	62
Recognition	3	60
Messenger-Rna	3	56
Rig-I	3	55
Translation	3	54
Double-Stranded-Rna	3	53
Binding	3	52
Rna	3	49
Dna	3	39
Toll-Like Receptors	3	38
Autophagy	3	37
Phosphorylation	3	34
Dengue Virus	3	32
Evolution	3	32
Sequence	3	30
Viral Replication	3	29
Hepatitis-C Virus	3	28
Proliferation	3	28
Mutations	3	26
Reveals	3	25
G3Bp1	3	24
Innate Immune-Response	3	24
Transcription	3	23
Covid-19	4	389
Inflammation	4	166
Mechanism	4	117
Nf-Kappa-B	4	108
Coronavirus	4	98
Pathway	4	54
Influenza A Virus	4	53
Network Pharmacology	4	43
Acute Lung Injury	4	40
Molecular Docking	4	37
Pneumonia	4	37
Cytokine Storm	4	31
Ace2	4	29
Epithelial-Cells	4	28
Sars	4	28
Anti-Inflammatory	4	26
Medicine	4	25
Respiratory Syndrome Coronavirus	4	25
Spike Protein	4	25
Curcumin	4	23
Cells	5	198
Activation	5	195
Cytokine	5	116
Cancer	5	88
Dendritic Cells	5	85
Influenza Virus	5	81
In-Vivo	5	51
Receptor	5	51
Macrophages	5	49
Epstein-Barr-Virus	5	44
Innate	5	38
Lymphocytes	5	36
Natural-Killer-Cells	5	30
Nk Cells	5	30
Ifn-Gamma	5	26
Cytotoxicity	5	24
Complex	5	23
